# Supplementary material for: The perceived impact of the COVID-19 pandemic on child protective services in Saudi Arabia
Source: Front Public Health. 2026 Mar 6;14:1749813. doi: 10.3389/fpubh.2026.1749813 (PMC13003565; doi:10.3389/fpubh.2026.1749813)
Supplement: Supplementary file 2 [file Table_1.xlsx]

## Sheet: GCC COVID19 - Saudi Arabia
Conset	DemoQ1	DemoQ2	DemoQ3	DemoQ4	DemoQ5	DemoQ6	Dimension1Q1	Dimension1Q2	Dimension1Q2Specify[1]	Dimension1Q2Specify[2]	Dimension1Q2Specify[3]	Dimension1Q2Specify[04]	Dimension1Q3	Dimension1Q4	Dimension1Q4Specify[1]	Dimension1Q4Specify[2]	Dimension1Q4Specify[3]	Dimension1Q4Specify[4]	Dimension2Q1	Dimension2Q2	Dimension2Q4	Dimension2Q5	Dimension2Q6	Dimension2Q8	Dimension3Q1	Dimension3Q2	Dimension3Q4	Dimension4Q1	Dimension4Q2	Dimension4Q3	Dimension5Q1	Dimension5Q2	Dimension5Q2ratio	Dimension5Q3	Dimension5Q4	Dimension5Q5	Dimension5Q5ratio	Dimension6Q1	Dimension6[Q2]	Dimension6[Q3]	Dimension6[Q4]	Dimension6[Q5]	Dimension6[Q6]	Dimension7Q1	Dimension7Q2	Dimension7Q3	Dimension7Q4	Dimension7Q5	Dimension7Q6
1	1	35	2	1	1	1	1	1					1	1					3	3	1	5	3	2	1	3	1	3	3	2	3			1	3			1	5	5	5	5	5	1	1	3	3	1	4
1	1	38	2	1	2	2	1	1					1	1					4	2	2	4	4	2	4	4	2	2	2	2	3			1	3			1	5	2	3	3	1	2	1	2	3	2	2
1	1	45	2	1	2	2	1	2	2	2	1	2	5	2	2	2	1	2	2	2	1	4	3	2	4	3	1	2	2	2	3			1	3			2	5	5	5	5	5	1	1	3	3	1	3
1	1	48	1	1	2	1	3						6	2	1	2	2	1	4	2	2	2	3	2	2	3	1	2	2	1	3			1	2	2	1	1	5	5	5	5	3	1	3	3	3	1	3
1	1	40	1	1	1	1	4						4						5	3	2	5	3	2	4	3	2	2	2	3	2	1	1	1	2	1	1	2	1	1	1	1	1	2	4	4	4	3	4
1	1	35	2	2	1	1	5	1					5	1					2	3	1	2	2	1	2	2	1	1	2	2	3			3	2	1	1	2	5	4	4	4	5	1	3	3	3	2	2
1	1	40	1	1	2	1	1	1					1	1					1	3	2	3	3	2	1	3	1	2	2	3	1	1	1	1	3			1	5	5	5	5	5	1	1	3	1	1	1
1	1	35	2	2	1	1	1	1					1	1					1	3	2	1	3	2	1	3	2	2	2	2	4			3	4			2	5	5	5	5	5	2	1	1	2	1	1
1	1	30	2	1	1	1	4						1	2	2	2	2	1	4	4	3	5	4	3	5	4	2	2	2	2	3			1	3			2	5	6	6	5	6	2	1	2	4	3	3
1	1	32	1	1	1	3	1	1					1	1					1	3	2	5	3	2	4	3	3	2	2	2	4			1	4			1	5	5	4	4	6	2	1	1	2	1	1
1	1	45	2	1	1	1	4						4						5	4	2	5	4	2	4	4	2	2	2	2	2	1	2	1	3			2	6	6	6	1	1	2	2	2	4	3	3
1	1	30	2	2	2	1	5	2	2	2	2	1	5	2	2	2	2	1	1	3	2	4	3	2	4	3	2	2	2	2	3			3	3			2	5	5	1	1	1	2	2	3	2	3	3
1	1	50	2	1	1	1	6	1					6	1					2	3	2	2	3	2	2	3	1	2	2	2	4			2	4			2	5	5	2	1	1	2	1	2	4	3	4
1	1	43	2	1	2	1	1	1					1	1					4	3	2	4	3	3	4	3	2	2	2	2	3			1	3			2	5	4	1	1	1	2	1	2	4	4	4
1	1	25	2	1	2	2	5	1					5	1					5	3	2	5	3	3	4	3	3	1	2	2	4			1	3			2	5	4	5	5	5	1	1	1	2	1	1
1	1	30	2	1	1	1	1	1					1	1					1	3	2	1	3	1	1	3	1	2	2	3	3			1	4			2	4	3	3	3	4	1	1	3	2	2	2
1	1	31	2	1	2	2	1	1					1	1					3	3	3	4	3	3	5	3	2	1	2	2	4			1	3			1	3	4	4	3	6	1	3	3	4	2	4
1	1	47	2	1	2	1	1	2	2	2	1	1	1	2	2	2	1	1	1	3	2	5	3	3	4	3	1	3	2	3	4			1	3			1	5	5	5	5	5	2	1	3	1	1	1
1	1	45	1	1	2	2	6	1					6	1					5	3	2	4	3	2	4	3	2	2	2	2	3			1	3			3	5	5	5	5	5	2	1	1	1	1	1
1	1	31	2	1	2	2	5	1					5	1					4	3	2	4	3	2	5	3	2	2	2	2	4			3	4			1	4	1	4	4	4	2	4	1	4	1	4
1	1	35	2	1	2	2	1	2	1	2	1	1	1	2	1	2	1	1	3	2	2	5	3	2	5	3	1	2	2	1	4			1	3			1	5	1	5	5	6	1	1	3	2	1	1
1	1	30	2	1	2	1	1	1					5	1					5	3	2	4	3	2	4	3	2	2	2	2	3			1	3			2	6	1	1	1	1	2	3	3	4	2	2
1	1	30	2	1	2	1	5	1					5	1					4	3	2	4	3	2	4	3	2	2	2	2	4			1	3			1	5	1	3	1	1	2	1	3	4	1	4
1	1	35	2	1	2	2	1	1					5	1					5	2	2	5	3	2	3	4	1	3	2	3	4			1	3			1	4	2	2	2	2	1	3	3	4	2	2
1	1	36	1	1	1	2	4						5	2	2	2	2	1	1	3	3	2	3	1	5	3	1	2	2	2	3			1	3			2	4	3	1	1	4	2	2	2	4	3	4
1	1	32	2	1	2	2	5	1					5	2	1	2	2	2	4	3	2	4	3	2	2	3	2	2	2	2	3			1	3			2	5	3	3	4	3	2	3	3	4	2	4
1	1	34	2	1	1	2	1	1					5	1					4	3	2	4	3	2	3	3	2	3	3	3	4			1	4			1	4	1	3	3	1	2	3	4	4	2	4
1	1	50	1	1	1	4	4						4						3	3	2	4	3	2	4	3	2	3	2	3	2	2	1	1	2	2	1	2	4	4	4	4	5	1	3	3	2	2	2
1	1	37	2	1	1	2	1	2	1	1	1	1	1	1					4	3	2	4	3	3	4	3	3	2	2	2	3			1	2	1	2	3	2	3	1	1	1	2	1	2	4	3	1
1	1	29	2	2	2	3	2	1					2	1					1	4	2	1	4	3	1	4	3	3	3	3	3			3	4			2	5	5	5	5	5	2	1	1	4	1	1
1	1	28	2	2	1	3	5	2	2	2	1	2	1	2	2	2	2	1	2	4	3	5	3	2	2	4	3	2	3	2	3			2	3			2	6	6	6	6	6	2	2	2	4	4	4
1	1	38	2	2	2	2	5	2	1	2	1	2	5	1					2	3	2	1	3	2	2	3	2	2	2	2	3			2	2	2	3	2	3	5	2	4	5	2	1	3	4	2	4
1	1	33	2	1	2	2	2	1					4						2	2	1	2	3	2	2	2	1	2	2	2	4			1	4			1	3	2	3	2	6	1	4	3	4	4	4
1	1	32	2	1	1	2	5	2	2	2	1	1	5	2	2	2	1	1	1	3	1	1	3	1	4	3	1	2	2	2	3			1	3			1	3	2	5	1	1	2	3	3	1	2	4
1	1	48	2	1	2	1	4						4						5	3	3	5	4	3	5	4	3	3	3	3	4			1	3			2	6	6	6	6	6	2	1	4	4	1	4
1	1	53	2	2	2	2	4						4						2	2	2	5	2	2	2	1	2	2	2	2	2	2	3	3	2	2	3	3	2	3	3	4	1	2	3	3	4	4	4
1	1	37	2	1	2	5	4						4						4	3	1	4	4	3	4	3	2	2	2	2	2	2	1	1	3			1	5	5	5	1	5	2	3	1	2	1	1
1	1	32	2	1	2	4	5	1					5	1					5	4	3	5	4	3	5	4	3	3	3	3	3			1	3			1	5	5	5	5	4	1	1	3	3	1	1
1	1	40	2	1	1	3	4						4						5	3	2	5	4	2	4	3	2	2	2	2	3			1	3			3	1	1	1	1	1	2	3	2	4	3	4
1	1	31	1	2	2	3	4						6	1					1	3	3	5	3	3	1	3	3	2	2	2	3			3	3			1	1	1	1	1	5	2	1	1	3	1	1
1	1	34	2	1	2	3	6	1					4						5	3	2	5	3	2	4	3	2	2	2	2	3			1	3			1	6	6	5	6	5	2	2	3	1	3	3
1	1	39	2	1	2	2	5	1					5	1					4	3	2	4	3	2	4	3	2	2	2	2	3			1	3			1	5	5	5	5	5	2	1	2	3	3	2
1	1	34	2	2	1	1	1	2	1	2	1	1	1	1					4	3	2	4	3	2	4	3	2	2	2	3	4			2	4			3	6	6	1	1	6	2	4	4	4	3	4
1	1	45	2	1	2	1	6	1					6	1					1	3	3	3	3	3	5	3	2	3	3	3	2	2	4	1	1	1	4	2	5	1	1	1	1	2	2	2	4	3	4
1	1	38	2	1	1	2	1	1					1	1					5	3	3	5	3	3	5	3	3	2	2	3	3			1	3			2	5	2	5	5	5	2	1	1	4	4	1
1	1	32	2	2	1	1	5	2	1	1	1	1	5	1					3	3	2	4	3	2	4	3	2	2	2	2	3			2	3			3	5	6	1	1	1	2	3	2	4	3	4
1	1	45	2	1	2	2	1	1					3						4	3	2	4	3	2	4	3	2	2	2	2	3			1	3			2	4	1	1	3	4	1	1	1	4	1	1
1	1	46	2	1	1	2	1	1					1	1					1	3	1	2	3	2	1	3	1	1	2	2	2	1	1	1	2	2	1	1	5	5	5	4	5	2	3	3	1	2	2
1	1	43	2	2	1	1	2	1					5	1					4	4	3	4	4	3	4	4	3	3	3	3	4			2	2	1	2	1	6	6	6	6	6	2	1	3	3	4	4
1	1	48	2	1	2	5	4						4						1	3	1	5	3	1	1	3	1	3	2	2	3			1	4			2	5	5	6	6	6	2	1	3	4	4	4
1	1	43	1	1	1	1	1	1					5	1					1	3	2	4	3	2	4	3	2	2	2	2	4			1	3			2	4	4	4	4	4	1	3	3	2	2	2
1	1	39	2	1	1	1	1	1					1	1					1	3	2	3	3	2	3	3	2	2	2	2	3			1	2	2	2	2	4	5	2	2	2	2	3	2	4	3	4
1	1	42	2	1	1	1	4						3						2	2	2	4	3	2	2	2	2	2	2	2	3			1	3			2	4	4	6	6	6	2	1	2	1	3	3
1	1	62	2	1	2	1	2	1					5	2	1	2	2	2	4	3	2	4	3	2	4	3	2	2	2	2	3			1	3			1	5	5	1	2	3	2	3	2	1	3	3
1	1	27	2	2	1	2	4						4						5	4	3	5	4	3	5	4	3	3	3	2	4			2	4			1	5	6	6	6	4	2	4	4	1	4	4
1	1	37	2	1	1	1	1	1					4						2	2	2	2	4	2	2	1	2	3	3	3	4			1	4			3	5	2	1	1	1	2	2	2	4	3	4
1	1	46	2	1	1	1	1	1					1	1					1	3	1	1	3	2	1	3	1	1	3	3	2	2	4	3	1	1	3	2	5	4	5	5	5	1	3	3	2	1	4
1	1	40	2	1	1	2	4						2	2	1	2	2	2	5	4	3	5	3	3	5	4	3	2	3	3	3			1	3			2	5	4	6	1	1	2	1	1	3	2	2
1	1	45	2	2	1	1	1	2	1	2	1	1	1	1					1	3	2	1	3	1	1	3	1	3	2	2	3			3	3			2	5	4	4	4	5	2	1	3	4	1	4
1	1	50	1	1	2	3	4						4						1	3	1	1	3	1	2	3	3	3	3	3	4			1	4			1	6	4	4	3	2	1	1	4	4	1	4
1	1	39	1	1	2	2	5	1					5	1					1	3	1	1	3	3	1	4	3	2	2	2	2	1	1	1	2	1	1	1	4	3	5	5	5	2	3	3	2	2	2
1	1	33	2	1	1	1	5	2	2	2	2	1	4						3	3	3	5	3	3	5	4	3	2	3	2	4			3	4			3	5	6	5	6	4	1	1	1	1	2	1
1	1	34	1	1	1	1	6	1					6	1					4	3	2	4	3	2	4	3	2	2	2	2	3			1	3			3	5	5	1	4	5	2	3	1	3	1	4
1	1	37	1	1	1	2	6	1					6	1					4	1	2	4	1	3	4	1	3	2	2	2	3			1	3			1	5	5	5	5	5	2	1	1	3	1	1
1	1	18	2	1	2	3	2	2	2	2	1	2	2	2	2	2	1	2	5	3	3	5	3	2	4	2	1	3	2	2	4			2	3			1	1	1	1	1	1	2	3	3	3	2	3
1	1	44	2	2	1	4	2	2	2	2	1	1	4						5	4	3	4	3	3	5	2	1	1	2	2	2	2	1	2	2	2	1	1	5	5	5	5	5	1	1	3	4	1	1
1	1	56	2	2	1	5	4						4						5	3	2	5	3	2	4	3	2	3	3	2	4			1	4			3	5	5	5	6	3	1	4	4	4	2	4
1	1	45	2	2	1	4	6	1					6	1					4	4	3	4	4	3	5	4	3	3	3	3	4			2	4			1	4	4	4	4	4	2	3	3	4	4	4
1	1	42	1	1	1	4	5	1					5	1					5	3	2	2	3	3	4	3	3	3	3	3	4			1	3			2	5	5	5	4	4	1	3	3	2	2	1
1	1	43	1	1	1	1	2	1					2	1					2	2	2	4	3	2	4	3	2	2	2	2	3			1	3			1	5	5	5	5	4	2	2	2	4	3	4
1	1	37	2	1	2	2	3						5	1					4	3	2	5	3	3	4	3	2	3	3	3	4			1	4			1	4	4	4	4	4	2	3	3	4	3	2
1	1	33	2	1	1	1	6	2	2	1	2	2	6	1					2	3	2	4	3	2	2	3	2	2	3	3	4			1	3			3	4	2	2	2	3	2	1	2	1	3	4
1	1	37	1	1	2	4	6	2	2	2	2	1	2	1					4	3	2	4	3	2	4	3	2	3	2	1	3			1	3			1	2	4	2	1	2	1	1	3	1	2	1
1	1	60	1	1	1	2	5	1					5	1					4	3	2	4	3	1	4	3	1	2	2	2	4			1	1	2	2	3	4	4	4	4	4	2	2	2	4	3	3
1	1	35	2	1	2	2	5	1					5	1					1	3	2	4	3	2	4	3	2	2	2	2	3			1	3			2	5	5	4	4	3	2	3	3	4	4	2
1	1	45	2	1	2	4	1	1					4						1	3	2	1	3	2	1	3	2	3	2	3	3			1	3			2	5	6	6	6	4	1	3	3	4	4	4
1	1	30	2	2	1	1	4						3						5	3	2	1	3	2	4	3	2	2	2	2	3			3	3			2	5	5	5	5	5	2	1	3	2	2	2
1	1	38	2	1	1	2	6	1					4						4	3	2	5	3	2	4	3	2	2	3	2	4			1	4			2	3	1	2	3	6	2	2	3	4	3	4
1	1	32	2	1	1	2	5	1					5	1					4	3	2	4	3	2	4	3	2	2	2	2	3			1	3			3	4	5	5	5	3	2	3	3	1	1	1
1	1	46	1	1	2	3	5	1					5	1					2	2	1	2	2	1	2	2	1	1	1	1	2	1	2	3	2	1	2	2	3	3	3	3	3	1	3	3	2	2	2
1	1	40	2	1	1	2	1	2	1	1	1	1	1	2	1	1	1	1	1	3	2	4	3	2	4	3	2	2	2	2	1	2	1	3	1	1	1	2	6	6	6	6	6	2	3	3	3	3	2
1	1	44	2	1	2	4	5	1					5	1					1	3	2	4	2	2	2	2	2	3	2	3	4			1	3			2	4	2	2	1	4	1	3	2	1	2	4
1	1	33	2	1	1	3	5	2	1	2	1	2	5	1					1	3	2	5	3	3	1	3	3	2	2	3	4			1	3			2	5	5	5	5	5	2	1	1	1	2	2
1	1	37	2	1	2	5	3						3						1	3	2	4	3	3	1	3	3	2	2	2	3			1	3			1	5	5	3	3	5	1	1	1	3	1	1
1	1	46	1	1	1	2	6	1					6	1					4	3	2	4	3	2	4	3	2	2	2	2	3			1	3			3	5	5	5	5	5	2	1	1	3	1	1
1	1	31	2	1	2	5	1	1					1	1					1	3	1	1	3	1	1	3	1	1	2	1	1	1	4	1	1	1	4	2	5	5	5	5	5	1	1	3	3	1	1
1	1	39	1	1	2	1	3						3						5	3	2	4	3	2	4	3	2	3	3	3	4			1	4			2	5	5	5	5	5	2	3	3	3	2	2
1	1	38	2	2	2	1	4						4						5	3	2	2	3	2	2	4	2	2	2	2	2	2	1	2	2	2	1	3	5	5	6	6	6	2	3	3	1	4	4
1	1	26	2	2	1	4	4						4						2	3	2	2	4	2	2	4	2	3	3	3	2	2	1	3	3			2	1	1	1	1	1	2	2	2	4	3	4
1	1	43	1	1	1	2	6	1					6	1					4	3	3	4	3	3	5	3	3	2	2	2	4			1	4			2	3	1	3	1	3	2	2	2	1	3	4
1	1	44	2	1	1	1	1	2	1	1	2	2	1	1					4	3	2	4	3	2	2	3	2	2	2	2	4			1	3			2	5	5	5	5	5	2	1	1	1	1	1
1	1	36	2	1	2	2	5	2	1	2	2	2	5	2	1	2	2	2	4	3	1	4	3	2	4	3	1	3	2	3	4			3	1	2	2	2	5	5	5	5	5	1	1	3	2	2	2
1	1	42	1	1	1	1	1	1					1	1					1	3	2	4	3	2	4	3	1	1	2	2	4			1	3			2	5	5	4	4	4	1	3	3	1	1	4
1	1	40	2	1	1	1	1	1					1	1					5	3	2	4	3	2	3	3	3	2	2	2	3			1	2	1	4	3	3	1	1	1	1	2	3	2	4	3	4
1	1	42	1	1	2	1	3						3						4	3	2	4	3	2	2	3	2	2	2	2	3			1	3			3	5	1	5	5	5	2	1	1	1	1	1
1	1	38	2	1	1	1	2	1					2	1					4	3	2	4	3	2	4	3	3	2	2	2	2	2	1	1	3			1	3	5	1	1	1	2	3	2	1	3	2
1	1	42	1	1	1	2	6	1					6	1					1	3	1	1	3	3	4	3	3	2	2	2	3			1	3			2	5	1	2	2	3	2	1	1	4	1	1
1	1	42	2	1	2	2	5	1					3						5	3	2	4	3	2	4	3	2	2	2	2	3			1	3			3	5	5	5	5	5	2	1	1	4	3	1
1	1	50	1	1	1	1	6	1					6	1					4	3	2	4	3	2	4	3	2	2	2	2	4			3	4			2	4	4	4	3	6	1	3	4	4	4	4
1	1	41	2	1	1	1	5	1					1	1					1	3	2	5	3	2	1	3	2	2	2	2	3			1	3			2	5	5	5	5	5	2	3	3	2	2	1
1	1	48	1	1	1	1	6	1					6	1					5	3	2	4	3	2	3	3	2	2	2	3	3			1	3			2	5	4	5	5	1	2	3	3	4	3	4
1	1	45	1	1	1	1	6	1					6	1					1	3	2	1	3	2	4	3	3	2	2	2	3			1	3			2	5	5	5	5	1	2	2	3	4	4	4
1	1	45	2	1	1	1	3						3						4	3	2	4	4	3	4	3	3	3	3	3	3			1	3			2	5	5	5	5	6	2	1	1	4	1	1
1	1	48	1	1	2	3	3						4						2	3	2	4	3	2	2	3	2	2	1	1	3			1	3			2	4	4	2	2	2	2	2	4	2	3	3
1	1	48	2	1	2	1	4						4						5	4	3	5	4	3	5	4	3	3	3	3	4			1	4			3	4	4	6	6	1	2	4	4	4	4	4
1	1	37	1	1	1	3	5	2	2	2	2	2	3						4	3	1	4	3	2	4	3	2	3	2	2	3			1	3			2	5	5	5	5	5	2	1	1	1	1	1
1	1	44	1	1	1	1	1	1					1	1					2	2	1	1	3	1	2	1	2	2	2	2	2	2	3	1	2	2	3	2	5	5	1	1	3	2	1	2	4	3	3
1	1	36	2	1	1	1	1	1					1	1					4	3	2	4	3	2	4	3	2	3	3	3	4			1	4			2	6	2	1	1	1	2	3	4	2	4	4
1	1	35	2	1	2	1	2	1					2	1					3	3	2	2	3	2	3	3	2	2	2	2	1	1	3	1	1	1	3	3	3	3	3	3	3	1	3	2	1	2	2
1	1	43	1	1	1	2	5	1					5	1					4	4	3	4	4	3	5	3	3	2	2	2	4			1	2	2	3	2	5	5	1	6	1	1	4	1	1	3	4
1	1	51	2	1	1	1	6	1					6	1					2	3	2	4	3	2	4	3	2	2	2	2	3			1	3			2	5	5	4	5	4	2	1	3	1	1	1
1	1	50	2	1	2	2	4						4						5	3	2	1	3	2	1	3	2	3	2	2	3			1	3			1	5	5	5	5	5	1	1	1	4	1	4
1	1	45	2	1	1	1	3						3						4	3	3	4	3	2	4	3	3	3	3	3	3			3	3			3	5	5	5	5	2	2	1	4	4	2	1
1	1	59	1	1	1	1	2	1					6	1					1	3	2	4	3	2	5	3	2	2	2	2	3			1	3			2	5	5	1	1	1	2	1	4	4	4	4
1	1	38	2	1	1	1	4						4						4	3	2	4	3	2	4	3	2	2	2	2	3			1	3			3	4	4	1	1	1	2	2	2	1	3	4
1	1	45	1	1	1	1	5	1					3						2	2	2	2	3	2	2	3	2	2	2	2	3			1	2	2	2	2	5	4	2	2	2	2	1	2	4	2	4
1	1	40	2	1	1	2	2	1					2	1					4	3	2	4	3	2	5	3	2	3	3	3	3			3	3			2	5	5	5	2	4	2	3	3	4	2	4
1	1	36	1	1	1	1	3						3						4	3	2	4	3	2	2	3	2	2	2	2	4			1	4			2	2	6	1	1	1	2	2	4	4	4	4
1	1	49	1	1	2	1	5	2	1	2	1	2	5	2	1	2	1	2	1	3	2	4	3	1	1	3	2	2	2	2	3			1	3			2	5	5	6	1	5	2	1	3	2	1	3
1	1	45	1	1	1	1	1	1					5	1					2	1	1	2	2	1	2	1	2	2	2	1	2	2	3	1	2	2	3	2	5	2	1	1	1	2	2	2	4	3	3
1	1	52	2	2	2	1	4						4						2	2	3	2	2	3	2	2	3	3	3	3	3			2	4			2	5	5	5	5	4	1	1	1	4	1	1
1	1	42	1	1	1	1	1	1					1	1					4	3	2	4	3	2	4	3	2	2	2	2	4			1	4			2	5	5	6	6	6	2	4	4	4	4	4
1	1	42	1	1	2	1	2	2	2	2	2	2	2	2	2	2	2	2	4	3	2	4	3	2	4	3	2	2	2	2	3			1	3			3	3	1	2	1	2	2	1	1	1	2	1
1	1	30	2	1	1	2	2	1					2	2	2	2	2	2	4	3	2	4	3	2	4	3	2	2	2	2	3			1	3			2	4	4	4	4	4	2	3	3	1	2	1
1	1	30	2	1	1	1	6	1					4						5	3	2	5	3	2	4	3	2	3	2	3	4			1	4			2	5	5	6	5	4	2	3	4	4	2	2
1	1	35	2	1	2	1	4						4						2	3	2	2	2	2	2	3	2	2	2	3	3			3	2	2	1	2	5	5	1	1	5	1	4	4	4	2	4
1	1	48	1	1	1	1	5	1					4						5	3	2	5	3	3	4	3	3	2	2	2	4			1	3			3	5	5	5	5	3	2	3	1	4	2	4
1	1	39	1	1	1	2	3						3						4	3	2	4	3	2	4	3	2	2	2	2	3			1	3			2	5	5	5	5	5	2	3	3	4	3	2
1	1	32	2	1	1	1	3						3						4	4	2	4	4	2	4	3	2	2	2	2	3			3	3			3	6	6	6	6	6	1	4	4	4	4	4
1	1	40	1	1	1	1	4						4						4	3	2	4	3	2	4	3	2	2	2	2	4			1	4			2	2	2	1	1	1	2	4	2	4	3	4
1	1	42	1	1	1	1	3						3						4	3	2	4	3	1	4	3	3	2	2	2	3			2	3			2	5	4	4	4	2	2	3	3	4	2	2
1	1	40	1	1	1	1	5	1					1	2	2	2	2	2	3	3	3	4	3	2	4	3	2	2	2	2	3			1	3			2	5	5	5	5	5	1	4	2	4	4	2
1	1	42	1	1	1	1	3						3						4	3	2	4	3	2	4	3	2	2	2	2	3			1	3			2	5	3	1	1	1	2	3	3	4	4	2
1	1	39	2	1	2	1	6	1					2	1					4	3	2	4	3	2	4	3	2	2	2	2	3			1	3			2	5	5	5	5	1	2	1	2	2	1	4
1	1	42	2	1	2	2	1	1					4						1	3	2	5	3	2	1	3	2	2	2	2	3			1	3			1	5	4	4	5	5	1	1	3	3	1	1
1	1	33	2	1	1	1	1	2	1	1	1	1	1	2	1	1	1	1	3	3	2	4	3	2	3	3	2	2	2	1	3			1	3			2	4	5	1	1	6	2	4	2	4	1	4
1	1	38	2	1	2	1	4						4						5	3	2	4	3	2	4	3	2	3	2	2	3			3	3			2	5	5	4	5	6	2	3	3	4	4	4
1	1	30	2	1	2	2	4						5	1					5	3	2	5	3	3	1	3	1	2	2	2	3			1	3			2	3	5	4	3	4	1	1	3	3	1	1
1	1	50	2	1	1	1	1	1					5	1					4	3	2	4	3	2	4	3	1	3	2	3	4			1	3			2	5	4	5	4	5	1	1	1	3	1	1
1	1	37	1	1	2	1	2	1					4						5	3	1	5	3	3	5	3	3	3	3	3	4			1	3			3	5	5	5	5	5	2	1	3	4	2	4
1	1	45	1	1	1	1	6	1					2	1					4	3	2	4	3	2	4	3	2	2	2	2	3			1	3			2	3	3	4	4	3	2	4	3	4	4	2
1	1	49	2	1	1	1	5	1					5	1					5	3	1	5	3	3	5	3	3	3	3	3	3			1	3			2	5	5	5	3	5	1	1	3	4	2	1
1	1	37	1	1	2	1	2	1					2	1					1	3	2	1	3	2	1	3	2	2	2	2	1	2	2	1	1	2	1	2	5	5	5	5	5	1	1	1	1	1	1
1	1	40	1	1	2	1	6	1					6	1					1	3	1	1	1	1	5	4	3	3	3	3	4			3	4			1	5	5	5	5	5	2	2	1	4	4	4
1	1	35	1	1	1	1	4						4						4	3	2	4	3	2	4	3	2	2	2	2	3			1	3			2	4	3	3	3	3	2	1	1	4	2	2
1	1	51	1	1	1	1	3						3						4	3	1	4	3	1	4	3	1	2	2	2	3			1	3			2	5	5	5	5	3	2	3	3	4	4	2
1	1	38	1	1	1	1	6	1					6	1					5	2	2	4	3	2	4	3	2	2	2	2	2	2	1	1	3			2	3	3	3	3	3	1	1	1	4	1	1
1	1	52	2	1	1	2	6	1					6	1					4	2	2	4	3	2	4	3	2	2	2	2	3			1	3			2	5	5	5	4	4	1	1	1	2	1	2
1	1	40	2	1	1	1	3						3						4	3	2	4	3	2	4	3	2	2	2	2	4			3	3			2	5	6	1	1	5	2	1	4	4	4	4
1	1	35	2	1	1	1	3						3						4	3	2	4	3	2	4	3	2	2	2	2	4			3	3			2	5	6	1	1	5	2	1	4	4	3	4
1	1	43	2	1	1	1	3						3						4	3	2	4	3	2	4	3	2	2	2	2	4			3	3			2	5	6	1	1	5	2	1	4	4	4	4
1	1	46	1	1	1	1	1	2	2	2	2	2	2	2	2	2	2	1	1	3	1	4	3	1	4	3	3	2	2	2	4			1	4			1	5	5	5	5	5	2	3	4	4	4	1
1	1	36	2	1	1	1	6	1					6	1					4	3	2	4	3	2	4	3	2	2	2	3	3			1	3			2	1	2	1	1	1	2	1	2	2	3	2
1	1	46	2	2	1	2	5	2	2	2	2	2	4						5	3	3	4	4	3	4	3	2	3	3	2	4			3	4			2	4	3	2	2	1	2	4	4	4	4	3
1	1	50	1	2	1	2	1	1					1	1					1	3	1	1	3	1	1	3	1	1	2	2	3			3	3			1	5	5	5	5	5	1	1	3	3	1	1
1	1	43	2	1	2	1	2	1					5	1					2	3	2	4	3	2	4	3	2	2	2	2	3			1	3			2	5	3	3	2	1	2	4	3	1	2	2
1	1	40	2	1	1	1	3						3						4	3	2	4	3	2	4	3	2	2	2	2	3			1	3			2	5	4	2	2	1	2	3	2	4	4	2
1	1	65	1	1	2	1	4						4						5	3	3	5	3	3	5	3	3	3	3	3	4			1	3			2	6	6	4	4	6	2	1	1	4	4	4
1	1	36	2	1	2	2	4						4						4	4	3	5	4	3	5	4	3	3	3	3	4			1	4			1	6	6	6	6	4	2	2	2	4	3	3
1	1	46	1	1	1	1	1	1					1	1					5	3	2	4	3	2	4	3	2	2	2	2	3			1	3			3	5	5	3	3	1	1	1	2	4	1	4
1	1	45	1	1	2	3	4						3						1	3	1	4	3	2	1	3	1	1	2	1	4			1	3			2	5	5	5	5	5	1	1	3	4	1	4
1	1	70	1	1	1	1	5	1					5	1					4	3	3	4	3	2	4	3	3	3	2	2	3			3	3			3	5	5	6	6	6	2	4	3	4	4	4
1	1	38	2	1	2	2	1	2	1	1	1	1	5	2	1	1	1	1	5	4	3	5	4	3	5	4	3	3	3	3	4			3	4			3	2	4	5	5	5	2	4	4	2	4	4
1	1	38	2	1	1	2	1	1					1	1					4	3	2	4	3	2	4	3	2	2	2	2	3			1	3			2	6	3	6	6	1	2	3	2	4	3	3
1	1	26	2	1	2	3	5	2	1	2	1	2	5	1					3	3	1	4	4	3	4	3	1	2	2	2	3			1	3			2	5	5	5	5	5	2	1	3	4	2	4
1	1	40	1	1	1	3	3						3						5	4	2	4	3	2	4	3	2	2	2	2	3			1	3			2	3	5	5	4	5	2	2	2	4	4	4
1	1	35	1	1	1	3	2	1					2	1					4	4	1	4	4	1	4	3	2	2	2	2	3			1	4			1	1	1	1	1	1	2	1	2	4	4	4
1	1	32	2	1	1	3	3						3						2	2	1	4	3	2	2	2	1	2	2	2	3			1	3			2	5	5	3	3	3	2	2	3	4	4	4
1	1	37	1	1	1	2	4						4						4	4	2	4	2	2	4	3	2	2	2	2	4			1	4			3	6	6	3	3	3	2	3	3	4	1	2
1	1	39	1	1	1	3	1	1					1	1					3	3	1	5	3	2	2	3	2	3	2	3	4			1	3			2	4	4	5	6	3	2	3	3	4	2	2
1	1	44	2	1	1	2	5	2	2	2	1	1	5	2	2	2	1	1	4	3	2	5	3	1	2	3	3	2	2	2	4			1	4			2	6	3	6	6	6	2	1	1	4	4	4
1	1	25	2	1	2	3	1	1					1	1					4	3	1	4	3	1	4	3	1	2	2	2	3			1	3			2	5	1	6	1	5	2	3	3	4	2	4
1	1	27	1	1	2	3	2	1					2	1					5	3	2	5	3	2	4	3	3	3	2	2	3			1	3			3	4	4	1	2	4	2	2	4	1	4	4
1	1	40	1	1	2	3	1	2	1	2	2	2	1	2	1	2	2	2	4	3	2	4	3	3	4	3	3	2	2	2	4			1	4			3	2	2	1	1	1	2	1	4	4	4	4
1	1	50	1	1	1	3	3						3						4	3	2	4	3	3	4	3	3	2	2	2	3			1	3			2	5	5	6	6	5	2	1	1	3	1	1
1	1	27	2	1	2	3	3						5	1					2	3	1	4	3	2	2	3	2	3	2	2	3			1	3			2	5	6	2	2	1	2	2	2	2	4	3
1	1	37	1	1	1	3	4						4						5	4	3	5	3	3	4	3	3	2	2	2	3			1	3			3	6	6	6	6	6	2	1	3	1	1	4
1	1	45	1	1	1	3	4						4						4	3	3	4	4	3	4	3	3	3	2	2	4			1	4			2	6	6	6	6	6	2	4	3	4	4	4
1	1	44	1	1	1	3	6	1					6	1					4	3	1	4	3	1	2	3	1	2	2	2	3			1	3			2	5	5	4	4	5	2	1	1	4	1	1
1	1	26	2	1	1	3	2	1					4						5	4	2	5	3	2	4	3	2	2	2	3	3			1	3			2	6	6	6	6	6	2	4	4	4	4	4
1	1	31	2	1	1	3	4						4						2	3	3	5	3	3	4	3	3	2	2	2	3			1	3			3	5	5	5	5	5	2	1	1	4	2	2
1	1	33	1	1	1	2	5	1					5	1					5	3	3	5	3	2	4	4	2	3	3	3	2	2	1	1	4			2	6	6	6	6	6	2	4	4	4	4	4
1	1	29	1	1	2	3	2	2	2	2	1	1	4						4	4	3	2	2	1	4	3	1	2	2	2	3			1	3			2	3	1	1	1	3	2	3	3	1	2	1
1	1	37	1	1	1	4	1	1					1	1					5	3	1	1	3	2	2	3	2	2	1	2	2	2	4	1	2	2	4	3	4	4	4	1	4	2	3	2	4	3	1
1	1	33	1	1	2	2	3						5	1					4	3	2	4	3	2	4	3	2	2	2	2	3			1	3			2	5	5	3	4	3	2	2	3	1	2	2
1	1	33	2	1	1	3	4						4						5	3	3	5	4	3	5	4	3	3	3	3	4			1	4			1	5	1	1	1	1	2	4	4	4	4	4
1	1	49	1	1	1	4	4						3						5	3	3	4	4	3	4	3	2	3	2	3	3			1	4			1	5	5	4	5	4	2	4	3	4	2	4
1	1	35	2	1	1	3	3						3						4	3	2	4	3	2	4	3	2	2	2	2	3			1	3			2	5	4	1	1	1	2	3	2	1	4	4
1	1	34	2	1	2	3	4						4						5	3	3	5	4	3	4	3	3	3	3	3	4			1	4			2	6	6	6	6	6	2	4	4	4	4	4
1	1	28	1	1	1	3	5	1					5	1					4	3	2	4	3	2	4	3	2	2	2	2	3			1	3			2	3	1	2	2	1	2	2	3	4	2	2
1	1	50	1	1	2	3	3						3						4	3	2	4	3	3	4	3	3	2	2	2	3			1	3			2	5	5	1	1	1	2	4	4	4	4	2
1	1	33	1	1	2	2	4						4						5	4	3	5	3	2	4	3	2	3	3	3	4			1	3			2	5	5	5	5	5	2	1	1	4	1	1
1	1	28	1	1	1	3	1	1					1	1					5	4	3	5	4	3	5	4	3	3	3	3	3			1	4			2	5	5	5	5	6	2	1	1	4	1	1
1	1	35	2	1	1	2	4						4						5	3	2	4	3	2	5	3	2	2	2	2	2	2	2	1	4			1	1	5	1	1	1	2	1	3	1	1	1
1	1	30	1	1	1	3	5	1					3						4	3	3	4	3	2	4	3	2	2	2	2	3			1	3			3	4	3	1	1	1	2	2	2	4	4	4
1	1	39	1	1	1	3	4						4						4	4	3	5	4	3	5	4	3	3	3	2	3			1	4			3	6	6	6	6	6	2	3	3	4	4	4
1	1	29	1	1	1	2	2	1					2	1					4	3	3	5	3	3	4	3	2	3	3	2	4			1	4			2	5	5	5	5	4	2	3	3	2	1	1
1	1	44	1	1	1	2	3						3						4	4	3	4	3	2	4	2	1	2	2	2	3			1	3			2	5	5	5	5	5	2	3	3	1	2	2
1	1	42	1	1	1	2	1	1					1	1					5	4	2	5	3	2	4	3	2	2	2	2	2	1	3	1	1	1	3	1	6	4	4	4	1	2	4	4	4	4	4
1	1	50	1	1	1	2	5	2	2	2	1	2	5	2	2	2	1	2	5	3	2	5	3	3	5	3	3	2	2	3	3			3	3			2	5	5	5	5	3	1	1	1	4	1	4
1	1	39	1	1	1	2	5	2	2	2	1	2	5	1					4	3	2	5	3	2	5	4	2	2	2	2	3			1	3			2	4	4	4	4	4	2	3	3	4	2	2
1	1	42	2	1	1	2	3						3						5	3	2	4	3	2	4	3	3	3	2	2	4			1	3			3	4	4	6	6	3	2	1	1	4	1	1
1	1	32	1	1	1	2	1	2	1	1	1	1	1	1					2	3	2	3	3	2	2	3	2	2	2	2	4			1	4			2	5	5	1	1	4	2	1	3	4	1	2
1	1	42	1	1	1	2	1	1					1	1					2	3	2	5	3	1	4	2	2	2	2	2	3			1	2	2	2	2	4	2	2	2	2	2	3	2	4	2	2
1	1	49	1	1	1	3	5	1					4						4	3	2	2	3	2	2	3	2	3	3	1	3			1	2	2	2	2	4	1	1	1	2	2	2	2	1	3	4
1	1	27	1	1	1	5	1	1					5	1					1	3	1	1	3	1	1	3	1	2	2	2	3			1	3			1	4	5	5	5	1	2	1	3	4	1	1
1	1	43	2	1	1	2	4						4						5	4	3	5	4	3	4	3	3	3	3	3	4			1	4			2	6	1	1	1	1	2	4	1	4	4	4
1	1	47	1	1	2	2	2	1					2	1					2	4	2	2	2	2	2	3	2	2	2	2	3			1	3			2	3	1	1	2	3	1	1	3	3	2	2
1	1	50	1	1	1	2	5	2	2	2	1	2	5	2	2	2	1	2	4	3	2	2	3	2	4	3	2	3	3	3	4			1	4			1	6	6	6	6	6	2	4	4	4	4	4
1	1	49	2	1	1	2	5	1					5	1					4	3	2	4	3	3	4	3	3	2	2	2	4			1	3			2	5	5	5	3	5	1	1	1	4	1	4
1	1	42	1	1	1	2	6	1					6	1					5	3	2	4	4	3	4	3	3	3	3	2	3			1	3			2	5	5	6	6	6	2	4	3	4	2	2
1	1	56	1	1	2	3	5	1					5	1					3	3	2	5	3	3	4	3	3	2	3	3	3			1	3			2	4	4	6	6	6	2	4	4	4	1	4
1	1	51	1	1	1	3	5	1					5	1					4	3	3	4	3	3	4	3	3	3	2	2	1	1	4	1	1	1	4	2	5	5	5	5	5	2	1	1	3	1	1
1	1	26	1	1	1	3	4						4						5	4	2	5	4	2	4	4	2	2	2	2	4			1	4			3	1	1	1	1	1	2	2	2	4	3	4
1	1	29	2	2	1	3	1	1					5	1					5	4	3	5	4	3	5	4	3	3	3	3	4			3	4			1	5	5	6	5	5	2	3	1	4	4	4
1	1	30	2	2	1	3	4						4						5	3	3	5	4	3	5	4	3	3	3	2	4			3	4			2	5	5	6	6	5	2	4	1	4	2	4
1	1	29	2	2	2	2	4						4						5	4	3	5	4	3	5	4	3	3	3	3	4			3	4			1	5	5	2	6	5	1	1	4	4	2	4
1	1	35	2	1	1	2	2	1					6	1					5	2	2	5	2	2	2	2	2	2	2	2	3			1	3			3	5	1	1	6	6	2	2	2	4	4	4
1	1	43	2	1	1	2	5	1					5	1					3	3	2	5	3	3	4	3	3	3	2	3	4			1	4			2	4	5	6	6	6	2	4	2	4	2	2
1	1	38	1	1	1	2	3						3						4	3	2	4	3	2	4	3	2	3	2	2	3			1	3			2	1	3	3	1	1	2	1	1	4	4	4
1	1	45	2	1	1	4	4						4						5	4	3	5	4	3	5	4	3	3	3	3	4			3	4			2	5	5	5	5	5	1	1	3	4	1	1
1	1	40	2	1	2	4	4						4						1	4	3	3	4	3	2	3	3	3	3	3	4			1	3			2	4	4	6	6	4	1	3	1	2	1	1
1	1	26	2	1	2	3	1	1					2	1					4	3	1	4	3	2	4	3	1	3	2	2	4			1	4			1	5	6	1	1	5	2	4	1	4	2	4
1	1	39	1	1	1	3	4						4						3	3	1	5	3	2	4	3	2	2	2	2	3			1	3			2	5	5	1	1	1	2	3	2	4	2	1
1	1	50	1	1	1	4	4						5	1					4	3	2	4	3	2	4	3	2	3	3	3	3			1	3			2	5	5	2	3	4	2	4	3	3	3	3
1	1	50	2	1	1	4	5	1					5	2	1	2	1	1	1	3	2	2	2	2	1	3	2	2	2	2	4			1	4			1	4	4	4	3	3	1	1	1	1	3	1
1	1	35	2	1	1	1	6	1					5	1					3	3	2	4	3	2	4	3	2	2	2	2	3			1	3			2	4	1	1	1	1	2	2	2	4	1	1
1	1	36	2	1	1	1	1	1					1	1					5	3	2	4	3	3	1	3	3	3	2	3	3			1	3			3	5	5	5	5	5	1	1	1	4	1	1
1	1	31	2	1	2	1	2	1					2	1					4	3	2	4	3	2	4	3	2	2	2	2	3			1	3			2	5	5	5	5	6	2	3	3	4	4	1
1	1	30	2	1	1	1	6	1					5	1					5	3	2	4	3	2	4	3	2	2	2	3	4			1	4			2	5	5	6	6	6	2	4	2	1	2	4
1	1	40	2	1	1	1	5	1					5	1					4	3	3	4	3	2	4	3	3	2	2	2	4			1	3			2	4	4	1	1	1	2	3	2	4	4	3
1	1	44	1	1	2	2	6	1					6	1					2	3	2	2	2	2	2	3	2	2	1	2	3			1	2	2	1	1	4	2	1	1	1	1	2	2	2	1	1
1	1	26	2	2	2	2	1	1					3						2	3	2	4	4	2	4	4	3	2	2	2	4			3	4			1	3	3	1	1	1	2	3	4	4	3	4
1	1	40	1	1	1	5	3						3						5	3	2	4	3	2	4	3	2	2	2	2	4			1	4			1	5	5	2	2	3	2	4	1	4	1	4
1	1	40	1	1	1	1	4						3						4	3	2	4	3	2	4	3	2	2	2	2	4			1	4			2	5	1	1	1	5	2	3	3	4	4	4
1	1	32	2	1	1	1	5	1					3						4	3	2	4	3	3	4	3	2	2	2	2	3			1	3			3	5	6	1	1	1	2	4	4	4	4	4
1	1	28	2	1	1	1	4						4						5	3	2	5	3	2	5	3	2	2	3	2	4			1	4			3	5	5	6	1	3	2	4	4	1	4	4
1	1	57	2	1	1	1	4						4						5	4	2	5	4	3	5	4	3	3	3	3	4			1	4			2	6	6	6	4	1	2	4	4	4	4	4
1	1	49	1	1	2	1	3						3						4	3	2	4	3	2	4	3	2	3	2	2	4			1	4			2	4	6	3	6	1	2	4	2	1	1	4
1	1	40	2	1	1	1	1	1					1	1					4	2	2	4	2	2	4	3	2	1	2	2	3			2	3			2	3	4	5	5	4	2	3	3	4	2	2
1	1	42	1	1	1	1	2	1					2	1					4	3	2	4	3	2	4	3	2	2	2	2	3			1	3			3	4	5	4	3	3	2	2	2	4	3	4
1	1	56	1	1	1	1	2	1					3						2	3	2	2	3	2	4	3	2	2	2	2	3			1	3			2	5	5	2	2	1	2	4	3	4	4	1
1	1	40	1	1	1	1	1	2	1	2	1	1	1	2	1	2	1	1	4	3	2	4	3	2	4	3	2	2	2	2	3			1	3			3	6	1	6	6	1	2	2	2	1	3	1
1	1	49	1	1	1	1	3						3						4	3	2	4	3	2	1	3	2	2	2	2	3			1	3			3	5	4	1	1	1	2	1	4	1	1	1
1	1	43	1	1	1	1	5	1					5	2	2	2	2	1	4	3	2	4	3	2	4	3	2	2	2	2	3			1	3			3	5	5	5	3	6	2	1	1	3	1	1
1	1	43	1	1	1	1	5	1					5	1					4	4	2	4	4	2	4	3	2	2	2	2	4			1	4			2	3	3	3	3	6	2	3	3	1	4	4
1	1	36	2	1	1	1	3						3						5	3	2	4	4	3	5	3	2	2	2	2	3			1	3			2	3	4	3	3	3	2	3	3	3	2	1
1	1	63	2	1	1	1	2	1					2	1					4	3	3	4	3	3	4	3	3	2	2	2	4			1	3			2	4	4	6	1	1	2	3	4	4	3	3
1	1	45	1	1	1	1	1	1					5	1					4	3	2	4	3	2	4	3	2	2	2	2	4			1	4			1	2	2	2	2	2	2	3	3	4	4	4
1	1	48	1	1	1	1	3						2	1					1	3	2	4	3	2	4	3	2	2	2	2	3			3	3			3	5	4	4	4	4	2	2	3	4	2	4
1	1	40	1	1	1	1	5	1					5	1					4	3	3	4	3	2	4	3	3	3	3	2	4			1	3			3	5	5	6	6	6	2	4	3	1	4	4
1	1	38	2	1	1	1	5	1					5	1					4	3	2	4	3	2	4	3	2	2	2	2	3			1	3			3	5	5	3	3	3	2	1	3	1	2	1
1	1	40	2	1	1	2	1	1					1	1					3	3	2	3	3	1	4	3	2	2	2	2	3			1	3			3	4	4	1	1	4	2	3	2	4	3	2
1	1	49	1	1	1	4	6	1					6	1					1	3	3	4	3	3	4	3	3	2	2	2	3			1	3			1	4	4	4	4	6	1	2	1	4	1	4
1	1	39	1	1	1	4	6	1					6	1					4	3	2	4	3	2	2	3	2	3	2	2	4			1	3			2	5	4	5	4	5	1	1	1	2	1	1
1	1	43	1	1	1	4	4						4						4	2	2	4	3	2	4	2	2	2	2	2	4			1	4			2	4	2	2	2	2	2	2	2	4	2	4
1	1	49	2	1	1	1	6	1					1	1					4	3	2	4	3	2	4	3	2	3	2	2	3			1	3			2	5	5	5	5	6	2	1	3	4	4	4
[truncated: 3 more columns]
